# Supplementary material for: Novel high throughput pooled shRNA screening identifies NQO1 as a potential drug target for host directed therapy for tuberculosis
Source: Sci Rep. 2016 Jun 14;6:27566. doi: 10.1038/srep27566 (PMC4906352; doi:10.1038/srep27566)
Supplement: Supplementary Information [file srep27566-s2.xlsx]

## Sheet: DATA
GENE_SYMBOL	DEFINITION	BCGhigh	BCGlow_Sort 2	BCGlow_Sort 3
AASDHPPT	Homo sapiens aminoadipate-semialdehyde dehydrogenase-phosphopantetheinyl transferase (AASDHPPT), mRNA.	1367	3725	5880.63
ABCA13	Homo sapiens ATP-binding cassette, sub-family A (ABC1), member 13 (ABCA13), mRNA.	253	6701	9247.04
ABCB10	Homo sapiens ATP-binding cassette, sub-family B (MDR/TAP), member 10 (ABCB10), nuclear gene encoding mitochondrial protein, mRNA.	779	50685	65742.7
ABCD1	Homo sapiens ATP-binding cassette, sub-family D (ALD), member 1 (ABCD1), mRNA.	627	10376	11160.9
ACADS	Homo sapiens acyl-Coenzyme A dehydrogenase, C-2 to C-3 short chain (ACADS), nuclear gene encoding mitochondrial protein, mRNA.	370	19656	15638.3
ACVR2A	Homo sapiens activin A receptor, type IIA (ACVR2A), mRNA.	766	5045	8037.94
ACY1	Homo sapiens aminoacylase 1 (ACY1), mRNA.	636	4872	5216.21
ADC	Homo sapiens arginine decarboxylase (ADC), mRNA.	583	2647	4898.02
AGPS	Homo sapiens alkylglycerone phosphate synthase (AGPS), mRNA.	268	6430	6553.36
AKAP10	Homo sapiens A kinase (PRKA) anchor protein 10 (AKAP10), nuclear gene encoding mitochondrial protein, mRNA.	570	5759	9403.56
AKR1A1	Homo sapiens aldo-keto reductase family 1, member A1 (aldehyde reductase) (AKR1A1), transcript variant 2, mRNA.	674	4207	11551.4
ALG11	Homo sapiens asparagine-linked glycosylation 11, alpha-1,2-mannosyltransferase homolog (yeast) (ALG11), mRNA.	476	3887	5654.15
ALMS1	Homo sapiens Alstrom syndrome 1 (ALMS1), mRNA.	363	4557	5214.23
ALOX5AP	Homo sapiens arachidonate 5-lipoxygenase-activating protein (ALOX5AP), mRNA.	420	2963	5376.28
ANKFY1	Homo sapiens ankyrin repeat and FYVE domain containing 1 (ANKFY1), transcript variant 2, mRNA.	390	19275	21243.9
APOL2	Homo sapiens apolipoprotein L, 2 (APOL2), transcript variant alpha, mRNA.	700	4089	5158.89
ARF6	Homo sapiens ADP-ribosylation factor 6 (ARF6), mRNA.	735	4546	4921.74
ARRB1	Homo sapiens arrestin, beta 1 (ARRB1), transcript variant 2, mRNA.	699	3952	6053.36
ASAP1	Homo sapiens ArfGAP with SH3 domain, ankyrin repeat and PH domain 1 (ASAP1), mRNA.	450	8404	26682.6
ATG4B	Homo sapiens ATG4 autophagy related 4 homolog B (S. cerevisiae) (ATG4B), transcript variant 1, mRNA.	222	2914	5098.42
ATP6V1E2	Homo sapiens ATPase, H+ transporting, lysosomal 31kDa, V1 subunit E2 (ATP6V1E2), mRNA.	638	10990	11283.4
B3GALT6	Homo sapiens UDP-Gal:betaGal beta 1,3-galactosyltransferase polypeptide 6 (B3GALT6), mRNA.	398	5154	6904.74
BCL2L14	Homo sapiens BCL2-like 14 (apoptosis facilitator) (BCL2L14), transcript variant 4, mRNA.	745	61220	106078
BDNF	Homo sapiens brain-derived neurotrophic factor (BDNF), transcript variant 3, mRNA.	1160	4040	7385.77
BECN1	Homo sapiens beclin 1, autophagy related (BECN1), mRNA.	738	4166	5661.26
BMP4	Homo sapiens bone morphogenetic protein 4 (BMP4), transcript variant 1, mRNA.	512	3788	6989.72
BNIP3	Homo sapiens BCL2/adenovirus E1B 19kDa interacting protein 3 (BNIP3), nuclear gene encoding mitochondrial protein, mRNA.	380	3762	7107.51
C8G	Homo sapiens complement component 8, gamma polypeptide (C8G), mRNA.	414	3651	6208.7
CAPN3	Homo sapiens calpain 3, (p94) (CAPN3), transcript variant 3, mRNA.	495	4047	7039.53
CASP6	Homo sapiens caspase 6, apoptosis-related cysteine peptidase (CASP6), transcript variant alpha, mRNA.	477	6365	5808.3
CBX5	Homo sapiens chromobox homolog 5 (HP1 alpha homolog, Drosophila) (CBX5), mRNA.	1278	4384	8091.7
CCL3L1	Homo sapiens chemokine (C-C motif) ligand 3-like 1 (CCL3L1), mRNA.	528	3011	7125.3
CCNC	Homo sapiens cyclin C (CCNC), transcript variant 2, mRNA.	414	4940	8094.86
CCR4	Homo sapiens chemokine (C-C motif) receptor 4 (CCR4), mRNA.	598	3694	4815.81
CD2BP2	Homo sapiens CD2 (cytoplasmic tail) binding protein 2 (CD2BP2), mRNA.	348	4005	7164.03
CD3EAP	Homo sapiens CD3e molecule, epsilon associated protein (CD3EAP), mRNA.	333	2003	7039.92
CDC16	Homo sapiens cell division cycle 16 homolog (S. cerevisiae) (CDC16), transcript variant 2, mRNA.	262	4384	4894.07
CDC34	Homo sapiens cell division cycle 34 homolog (S. cerevisiae) (CDC34), mRNA.	196	16204	21676.3
CDC7	Homo sapiens cell division cycle 7 homolog (S. cerevisiae) (CDC7), mRNA.	828	5040	5650.2
CDNF	Homo sapiens cerebral dopamine neurotrophic factor (CDNF), mRNA.	553	19350	24592.9
CELSR1	Homo sapiens cadherin, EGF LAG seven-pass G-type receptor 1 (flamingo homolog, Drosophila) (CELSR1), mRNA.	998	4518	6279.84
CHMP1B	Homo sapiens chromatin modifying protein 1B (CHMP1B), mRNA.	387	4922	8189.33
CHRNA2	Homo sapiens cholinergic receptor, nicotinic, alpha 2 (neuronal) (CHRNA2), mRNA.	445	6191	16863.2
CREBBP	Homo sapiens CREB binding protein (CREBBP), transcript variant 2, mRNA.	300	7114	11042.7
CXCL11	Homo sapiens chemokine (C-X-C motif) ligand 11 (CXCL11), mRNA.	877	3271	5171.94
CYP1B1	Homo sapiens cytochrome P450, family 1, subfamily B, polypeptide 1 (CYP1B1), mRNA.	456	18164	21146.2
DBC1	Homo sapiens deleted in bladder cancer 1 (DBC1), mRNA.	913	9418	21567.2
DBP	Homo sapiens D site of albumin promoter (albumin D-box) binding protein (DBP), mRNA.	423	4574	6332.81
DCLRE1A	Homo sapiens DNA cross-link repair 1A (PSO2 homolog, S. cerevisiae) (DCLRE1A), mRNA.	546	8560	8058.1
DCT	Homo sapiens dopachrome tautomerase (dopachrome delta-isomerase, tyrosine-related protein 2) (DCT), mRNA.	368	3977	9100.4
DDEF2	Homo sapiens development and differentiation enhancing factor 2 (DDEF2), mRNA.	1185	5996	5935.97
DDIT3	Homo sapiens DNA-damage-inducible transcript 3 (DDIT3), mRNA.	243	3410	7850.2
DES	Homo sapiens desmin (DES), mRNA.	993	5744	6579.45
DGKG	Homo sapiens diacylglycerol kinase, gamma 90kDa (DGKG), transcript variant 3, mRNA.	1471	6888	6415.81
DHFR	Homo sapiens dihydrofolate reductase (DHFR), mRNA.	1491	7254	8530.43
DHRS2	Homo sapiens dehydrogenase/reductase (SDR family) member 2 (DHRS2), transcript variant 1, mRNA.	324	6161	22344.3
DLX6	Homo sapiens distal-less homeobox 6 (DLX6), mRNA.	286	6966	14574.7
DMGDH	Homo sapiens dimethylglycine dehydrogenase (DMGDH), nuclear gene encoding mitochondrial protein, mRNA.	373	4079	11657.3
DPM2	Homo sapiens dolichyl-phosphate mannosyltransferase polypeptide 2, regulatory subunit (DPM2), mRNA.	392	12336	7905.53
DPYD	Homo sapiens dihydropyrimidine dehydrogenase (DPYD), transcript variant 1, mRNA.	528	7170	8386.96
EFNA4	Homo sapiens ephrin-A4 (EFNA4), transcript variant 1, mRNA.	417	5409	12232.4
ENO1	Homo sapiens enolase 1, (alpha) (ENO1), mRNA.	997	4948	7758.5
EPHX2	Homo sapiens epoxide hydrolase 2, cytoplasmic (EPHX2), mRNA.	342	2688	6868.77
ERN2	Homo sapiens endoplasmic reticulum to nucleus signaling 2 (ERN2), mRNA.	196	7559	7555.34
ETFA	Homo sapiens electron-transfer-flavoprotein, alpha polypeptide (glutaric aciduria II) (ETFA), nuclear gene encoding mitochondrial protein, mRNA.	1013	4214	5362.06
FGF11	Homo sapiens fibroblast growth factor 11 (FGF11), mRNA.	437	3237	4777.08
FIGF	Homo sapiens c-fos induced growth factor (vascular endothelial growth factor D) (FIGF), mRNA.	939	6581	13330.4
FOSL2	Homo sapiens FOS-like antigen 2 (FOSL2), mRNA.	827	7147	10187
FOXH1	Homo sapiens forkhead box H1 (FOXH1), mRNA.	465	2994	4883.4
FSHR	Homo sapiens follicle stimulating hormone receptor (FSHR), transcript variant 1, mRNA.	340	3496	8043.87
GBP1	Homo sapiens guanylate binding protein 1, interferon-inducible, 67kDa (GBP1), mRNA.	776	4662	5202.77
GCM1	Homo sapiens glial cells missing homolog 1 (Drosophila) (GCM1), mRNA.	760	2082	5630.43
GDI1	Homo sapiens GDP dissociation inhibitor 1 (GDI1), mRNA.	866	4700	5719.37
GDI2	Homo sapiens GDP dissociation inhibitor 2 (GDI2), mRNA.	872	8351	20611.9
GHSR	Homo sapiens growth hormone secretagogue receptor (GHSR), transcript variant 1a, mRNA.	391	5266	5341.5
GIP	Homo sapiens gastric inhibitory polypeptide (GIP), mRNA.	375	3559	9161.66
GK2	Homo sapiens glycerol kinase 2 (GK2), mRNA.	531	50595	82803.2
GLI4	Homo sapiens GLI family zinc finger 4 (GLI4), mRNA.	224	2955	7535.57
GLRX	Homo sapiens glutaredoxin (thioltransferase) (GLRX), mRNA.	417	4404	13630.4
GMPPB	Homo sapiens GDP-mannose pyrophosphorylase B (GMPPB), transcript variant 2, mRNA.	1181	2177	4883
GPT2	Homo sapiens glutamic pyruvate transaminase (alanine aminotransferase) 2 (GPT2), mRNA.	590	6067	5611.86
GRB7	Homo sapiens growth factor receptor-bound protein 7 (GRB7), transcript variant 1, mRNA.	1230	5452	6303.95
GRM8	Homo sapiens glutamate receptor, metabotropic 8 (GRM8), mRNA.	682	4350	6011.07
GTF2A1	Homo sapiens general transcription factor IIA, 1, 19/37kDa (GTF2A1), transcript variant 2, mRNA.	830	7122	8433.99
GTF2H2	Homo sapiens general transcription factor IIH, polypeptide 2, 44kDa (GTF2H2), mRNA.	515	8302	7595.26
GTF2IRD1	Homo sapiens GTF2I repeat domain containing 1 (GTF2IRD1), transcript variant 1, mRNA.	1480	6789	8618.18
GUCY1A3	Homo sapiens guanylate cyclase 1, soluble, alpha 3 (GUCY1A3), mRNA.	515	5275	7805.53
GYG1	Homo sapiens glycogenin 1 (GYG1), mRNA.	1369	4257	6227.67
HBXIP	Homo sapiens hepatitis B virus x interacting protein (HBXIP), mRNA.	672	3711	7279.05
HELB	Homo sapiens helicase (DNA) B (HELB), mRNA.	1219	5256	12867.2
HLA-DOA	Homo sapiens major histocompatibility complex, class II, DO alpha (HLA-DOA), mRNA.	900	2870	5414.23
HLA-F	Homo sapiens major histocompatibility complex, class I, F (HLA-F), transcript variant 1, mRNA.	1498	6399	8646.64
HMOX2	Homo sapiens heme oxygenase (decycling) 2 (HMOX2), mRNA.	537	2961	6165.61
HNMT	Homo sapiens histamine N-methyltransferase (HNMT), transcript variant 1, mRNA.	170	4186	7276.68
HRAS	Homo sapiens v-Ha-ras Harvey rat sarcoma viral oncogene homolog (HRAS), transcript variant 2, mRNA.	859	5525	6869.96
HRH4	Homo sapiens histamine receptor H4 (HRH4), mRNA.	388	6384	20738.3
HSF2	Homo sapiens heat shock transcription factor 2 (HSF2), mRNA.	1711	5179	8374.31
HSPA5	Homo sapiens heat shock 70kDa protein 5 (glucose-regulated protein, 78kDa) (HSPA5), mRNA.	400	6439	6451.78
HTR6	Homo sapiens 5-hydroxytryptamine (serotonin) receptor 6 (HTR6), mRNA.	273	4045	7215.81
IARS2	Homo sapiens isoleucyl-tRNA synthetase 2, mitochondrial (IARS2), nuclear gene encoding mitochondrial protein, mRNA.	312	3102	4750.2
IFI16	Homo sapiens interferon, gamma-inducible protein 16 (IFI16), mRNA.	1156	6198	7303.56
IFI27	Homo sapiens interferon, alpha-inducible protein 27 (IFI27), transcript variant 2, mRNA.	654	3149	5090.51
IFI30	Homo sapiens interferon, gamma-inducible protein 30 (IFI30), mRNA.	557	5074	11145.8
IFI44	Homo sapiens interferon-induced protein 44 (IFI44), mRNA.	156	3466	10290.5
IL17RB	Homo sapiens interleukin 17 receptor B (IL17RB), transcript variant 2, mRNA.	242	3264	5575.1
IL2RA	Homo sapiens interleukin 2 receptor, alpha (IL2RA), mRNA.	645	7658	8503.16
INHBB	Homo sapiens inhibin, beta B (activin AB beta polypeptide) (INHBB), mRNA.	681	6655	7300.79
IRAK4	Homo sapiens interleukin-1 receptor-associated kinase 4 (IRAK4), mRNA.	1437	11355	28192.5
KCNJ9	Homo sapiens potassium inwardly-rectifying channel, subfamily J, member 9 (KCNJ9), mRNA.	325	4003	6426.09
LAT	Homo sapiens linker for activation of T cells (LAT), transcript variant 4, mRNA.	817	6580	7994.86
LDLR	Homo sapiens low density lipoprotein receptor (familial hypercholesterolemia) (LDLR), mRNA.	1206	31697	47772.7
MAGI3	Homo sapiens membrane associated guanylate kinase, WW and PDZ domain containing 3 (MAGI3), transcript variant 1, mRNA.	726	6109	8130.83
MAN2C1	Homo sapiens mannosidase, alpha, class 2C, member 1 (MAN2C1), mRNA.	273	2957	5639.13
MAP2K5	Homo sapiens mitogen-activated protein kinase kinase 5 (MAP2K5), transcript variant B, mRNA.	433	5253	6395.26
MAP2K6	Homo sapiens mitogen-activated protein kinase kinase 6 (MAP2K6), mRNA.	1365	3471	4850.99
MAPT	Homo sapiens microtubule-associated protein tau (MAPT), transcript variant 4, mRNA.	1285	6246	5949.8
MBP	Homo sapiens myelin basic protein (MBP), transcript variant 3, mRNA.	1473	8630	11993.3
MCM10	Homo sapiens minichromosome maintenance complex component 10 (MCM10), transcript variant 2, mRNA.	778	5735	26033.6
MCM7	Homo sapiens minichromosome maintenance complex component 7 (MCM7), transcript variant 2, mRNA.	275	4628	6547.04
METTL2B	Homo sapiens methyltransferase like 2B (METTL2B), mRNA.	981	13693	33403.2
MGAT4B	Homo sapiens mannosyl (alpha-1,3-)-glycoprotein beta-1,4-N-acetylglucosaminyltransferase, isozyme B (MGAT4B), transcript variant 2, mRNA.	114	6792	28985.4
MIF	Homo sapiens macrophage migration inhibitory factor (glycosylation-inhibiting factor) (MIF), mRNA.	475	20730	16039.1
MR1	Homo sapiens major histocompatibility complex, class I-related (MR1), mRNA.	1102	6391	7879.45
MSH2	Homo sapiens mutS homolog 2, colon cancer, nonpolyposis type 1 (E. coli) (MSH2), mRNA.	1116	3893	5815.42
MYD88	Homo sapiens myeloid differentiation primary response gene (88) (MYD88), mRNA.	830	39499	35826.5
MYD88	Homo sapiens myeloid differentiation primary response gene (88) (MYD88), mRNA.	1115	3969	5449.8
NDUFA10	Homo sapiens NADH dehydrogenase (ubiquinone) 1 alpha subcomplex, 10, 42kDa (NDUFA10), nuclear gene encoding mitochondrial protein, mRNA.	791	4267	5442.29
NDUFA5	Homo sapiens NADH dehydrogenase (ubiquinone) 1 alpha subcomplex, 5, 13kDa (NDUFA5), nuclear gene encoding mitochondrial protein, mRNA.	931	3890	8011.07
NDUFS8	Homo sapiens NADH dehydrogenase (ubiquinone) Fe-S protein 8, 23kDa (NADH-coenzyme Q reductase) (NDUFS8), mRNA.	167	4784	8713.44
NDUFS8	Homo sapiens NADH dehydrogenase (ubiquinone) Fe-S protein 8, 23kDa (NADH-coenzyme Q reductase) (NDUFS8), mRNA.	639	3950	5140.71
NEU1	Homo sapiens sialidase 1 (lysosomal sialidase) (NEU1), mRNA.	549	4446	5446.64
NFATC1	Homo sapiens nuclear factor of activated T-cells, cytoplasmic, calcineurin-dependent 1 (NFATC1), transcript variant 2, mRNA.	1132	6882	13932
NFATC2	Homo sapiens nuclear factor of activated T-cells, cytoplasmic, calcineurin-dependent 2 (NFATC2), transcript variant 1, mRNA.	415	11182	7160.47
NOD1	Homo sapiens nucleotide-binding oligomerization domain containing 1 (NOD1), mRNA.	701	5970	16453.8
NQO1	Homo sapiens NAD(P)H dehydrogenase, quinone 1 (NQO1), transcript variant 1, mRNA.	602	24928	43266.4
NR1H4	Homo sapiens nuclear receptor subfamily 1, group H, member 4 (NR1H4), mRNA.	832	5482	5367.59
NSDHL	Homo sapiens NAD(P) dependent steroid dehydrogenase-like (NSDHL), mRNA.	626	4928	9819.76
NSMCE2	Homo sapiens non-SMC element 2, MMS21 homolog (S. cerevisiae) (NSMCE2), mRNA.	1205	4463	6105.53
NTF3	Homo sapiens neurotrophin 3 (NTF3), mRNA.	1149	8399	20821.3
OAS2	Homo sapiens 2'-5'-oligoadenylate synthetase 2, 69/71kDa (OAS2), transcript variant 2, mRNA.	464	11076	27775.1
OTUB1	Homo sapiens OTU domain, ubiquitin aldehyde binding 1 (OTUB1), mRNA.	1088	22717	25760.9
P2RY5	Homo sapiens purinergic receptor P2Y, G-protein coupled, 5 (P2RY5), mRNA.	1405	12453	22856.5
P4HB	Homo sapiens prolyl 4-hydroxylase, beta polypeptide (P4HB), mRNA.	358	3809	5313.44
PAF1	Homo sapiens Paf1, RNA polymerase II associated factor, homolog (S. cerevisiae) (PAF1), mRNA.	910	6446	12890.5
PAX2	Homo sapiens paired box 2 (PAX2), transcript variant c, mRNA.	534	16445	14285
PAX5	Homo sapiens paired box 5 (PAX5), mRNA.	820	5181	6120.16
PCNP	Homo sapiens PEST proteolytic signal containing nuclear protein (PCNP), mRNA.	826	6724	9896.05
PDGFB	Homo sapiens platelet-derived growth factor beta polypeptide (simian sarcoma viral (v-sis) oncogene homolog) (PDGFB), transcript variant 1, mRNA.	201	1857	7670.75
PDGFB	Homo sapiens platelet-derived growth factor beta polypeptide (simian sarcoma viral (v-sis) oncogene homolog) (PDGFB), transcript variant 1, mRNA.	318	2628	5989.33
PEBP1	Homo sapiens phosphatidylethanolamine binding protein 1 (PEBP1), mRNA.	306	5283	7824.11
PIGG	Homo sapiens phosphatidylinositol glycan anchor biosynthesis, class G (PIGG), mRNA.	229	2491	5042.69
PIGX	Homo sapiens phosphatidylinositol glycan anchor biosynthesis, class X (PIGX), mRNA.	1786	9595	27517.4
PIWIL2	Homo sapiens piwi-like 2 (Drosophila) (PIWIL2), mRNA.	757	6919	9786.96
PLA2G1B	Homo sapiens phospholipase A2, group IB (pancreas) (PLA2G1B), mRNA.	458	5849	9283
POLR3B	Homo sapiens polymerase (RNA) III (DNA directed) polypeptide B (POLR3B), mRNA.	941	18780	13022.5
POU2F2	Homo sapiens POU domain, class 2, transcription factor 2 (POU2F2), mRNA.	749	4896	5319.37
PPARGC1A	Homo sapiens peroxisome proliferator-activated receptor gamma, coactivator 1 alpha (PPARGC1A), mRNA.	642	6662	5944.27
PPP1CC	Homo sapiens protein phosphatase 1, catalytic subunit, gamma isoform (PPP1CC), mRNA.	421	3458	6751.38
PPP1R3A	Homo sapiens protein phosphatase 1, regulatory (inhibitor) subunit 3A (glycogen and sarcoplasmic reticulum binding subunit, skeletal muscle) (PPP1R3A), mRNA.	972	7802	10639.9
PPP3R1	Homo sapiens protein phosphatase 3 (formerly 2B), regulatory subunit B, alpha isoform (PPP3R1), mRNA.	1056	9321	9270.36
PRDX6	Homo sapiens peroxiredoxin 6 (PRDX6), mRNA.	822	3258	5160.08
PRKD3	Homo sapiens protein kinase D3 (PRKD3), mRNA.	1166	4537	8446.64
PRMT6	Homo sapiens protein arginine methyltransferase 6 (PRMT6), mRNA.	577	4236	7902.77
PROX1	Homo sapiens prospero homeobox 1 (PROX1), mRNA.	481	5088	7160.87
PRPS1	Homo sapiens phosphoribosyl pyrophosphate synthetase 1 (PRPS1), mRNA.	609	10704	30087.4
PTEN	Homo sapiens phosphatase and tensin homolog (PTEN), mRNA.	284	3173	5236.36
PXN	Homo sapiens paxillin (PXN), mRNA.	776	4164	6940.32
PYGO1	Homo sapiens pygopus homolog 1 (Drosophila) (PYGO1), mRNA.	357	6835	23528.5
RALGDS	Homo sapiens ral guanine nucleotide dissociation stimulator (RALGDS), transcript variant 1, mRNA.	316	4041	8893.68
RASGRF1	Homo sapiens Ras protein-specific guanine nucleotide-releasing factor 1 (RASGRF1), transcript variant 1, mRNA.	903	3463	4952.57
REV1	Homo sapiens REV1 homolog (S. cerevisiae) (REV1), transcript variant 2, mRNA.	879	4070	10745.5
RPE	Homo sapiens ribulose-5-phosphate-3-epimerase (RPE), transcript variant 2, mRNA.	427	3335	13278.3
RPL4	Homo sapiens ribosomal protein L4 (RPL4), mRNA.	695	2859	5135.57
RPS6KB2	Homo sapiens ribosomal protein S6 kinase, 70kDa, polypeptide 2 (RPS6KB2), mRNA.	967	20532	26270.4
S100A6	Homo sapiens S100 calcium binding protein A6 (S100A6), mRNA.	78	6755	22681
S100B	Homo sapiens S100 calcium binding protein, beta (neural) (S100B), mRNA.	1117	35172	32522.9
SIRT7	Homo sapiens sirtuin (silent mating type information regulation 2 homolog) 7 (S. cerevisiae) (SIRT7), mRNA.	979	4381	5057.71
SKIL	Homo sapiens SKI-like oncogene (SKIL), mRNA.	228	3224	6013.83
SKP1A	Homo sapiens S-phase kinase-associated protein 1A (p19A) (SKP1A), transcript variant 1, mRNA.	302	4855	8688.93
SLC11A1	Homo sapiens solute carrier family 11 (proton-coupled divalent metal ion transporters), member 1 (SLC11A1), mRNA.	623	3632	13934
SMURF1	Homo sapiens SMAD specific E3 ubiquitin protein ligase 1 (SMURF1), transcript variant 1, mRNA.	745	4389	7887.35
SNAP29	Homo sapiens synaptosomal-associated protein, 29kDa (SNAP29), mRNA.	1547	5861	7584.19
SNAP29	Homo sapiens synaptosomal-associated protein, 29kDa (SNAP29), mRNA.	899	3962	5135.18
SNRPN	Homo sapiens small nuclear ribonucleoprotein polypeptide N (SNRPN), transcript variant 3, mRNA.	181	2261	6190.12
SPI1	Homo sapiens spleen focus forming virus (SFFV) proviral integration oncogene spi1 (SPI1), transcript variant 1, mRNA.	985	2383	6689.33
STAT2	Homo sapiens signal transducer and activator of transcription 2, 113kDa (STAT2), mRNA.	648	5669	7281.82
STS	Homo sapiens steroid sulfatase (microsomal), isozyme S (STS), mRNA.	840	4572	5554.55
STX17	Homo sapiens syntaxin 17 (STX17), mRNA.	416	1800	5296.44
STX6	Homo sapiens syntaxin 6 (STX6), mRNA.	920	10543	8211.07
SULT1A1	Homo sapiens sulfotransferase family, cytosolic, 1A, phenol-preferring, member 1 (SULT1A1), transcript variant 5, mRNA.	668	2570	6139.92
TGFBRAP1	Homo sapiens transforming growth factor, beta receptor associated protein 1 (TGFBRAP1), mRNA.	585	6123	7924.9
TIRAP	Homo sapiens toll-interleukin 1 receptor (TIR) domain containing adaptor protein (TIRAP), transcript variant 1, mRNA.	631	3300	5291.3
TNFAIP1	Homo sapiens tumor necrosis factor, alpha-induced protein 1 (endothelial) (TNFAIP1), mRNA.	560	4944	5187.35
TNIP2	Homo sapiens TNFAIP3 interacting protein 2 (TNIP2), mRNA.	665	4024	6131.23
TRPV6	Homo sapiens transient receptor potential cation channel, subfamily V, member 6 (TRPV6), mRNA.	546	5781	9314.62
TSNAX	Homo sapiens translin-associated factor X (TSNAX), mRNA.	815	4073	5762.85
UBE2L3	Homo sapiens ubiquitin-conjugating enzyme E2L 3 (UBE2L3), transcript variant 2, mRNA.	579	3951	7147.43
UGT1A9	Homo sapiens UDP glucuronosyltransferase 1 family, polypeptide A9 (UGT1A9), mRNA.	561	5136	10062.5
UQCRH	Homo sapiens ubiquinol-cytochrome c reductase hinge protein (UQCRH), mRNA.	1172	3763	4930.43
VAV1	Homo sapiens vav 1 guanine nucleotide exchange factor (VAV1), mRNA.	364	5684	14995.7
VAV2	Homo sapiens vav 2 guanine nucleotide exchange factor (VAV2), mRNA.	269	7342	9906.72
VCAM1	Homo sapiens vascular cell adhesion molecule 1 (VCAM1), transcript variant 2, mRNA.	761	4617	7613.04
WNT6	Homo sapiens wingless-type MMTV integration site family, member 6 (WNT6), mRNA.	481	9643	23532
ZBTB7A	Homo sapiens zinc finger and BTB domain containing 7A (ZBTB7A), mRNA.	627	4692	5617.79
ZDHHC8	Homo sapiens zinc finger, DHHC-type containing 8 (ZDHHC8), mRNA.	658	3853	6431.62

## Sheet: TABLE
	Table S1: Two hundred and five "hits" identified in cells that control BCG infection
	Gene Symbol	Definition	Frequency BCGhigh	Frequency BCGlow 2nd round	Frequency BCGlow 3rd round
	BCL2L14	Homo sapiens BCL2-like 14 (apoptosis facilitator) (BCL2L14), transcript variant 4, mRNA.	745	61220	106078
	GK2	Homo sapiens glycerol kinase 2 (GK2), mRNA.	531	50595	82803.2
	ABCB10	Homo sapiens ATP-binding cassette, sub-family B (MDR/TAP), member 10 (ABCB10), nuclear gene encoding mitochondrial protein, mRNA.	779	50685	65742.7
	LDLR	Homo sapiens low density lipoprotein receptor (familial hypercholesterolemia) (LDLR), mRNA.	1206	31697	47772.7
	NQO1	Homo sapiens NAD(P)H dehydrogenase, quinone 1 (NQO1), transcript variant 1, mRNA.	602	24928	43266.4
	MYD88	Homo sapiens myeloid differentiation primary response gene (88) (MYD88), mRNA.	830	39499	35826.5
	METTL2B	Homo sapiens methyltransferase like 2B (METTL2B), mRNA.	981	13693	33403.2
	S100B	Homo sapiens S100 calcium binding protein, beta (neural) (S100B), mRNA.	1117	35172	32522.9
	PRPS1	Homo sapiens phosphoribosyl pyrophosphate synthetase 1 (PRPS1), mRNA.	609	10704	30087.4
	MGAT4B	Homo sapiens mannosyl (alpha-1,3-)-glycoprotein beta-1,4-N-acetylglucosaminyltransferase, isozyme B (MGAT4B), transcript variant 2, mRNA.	114	6792	28985.4
	IRAK4	Homo sapiens interleukin-1 receptor-associated kinase 4 (IRAK4), mRNA.	1437	11355	28192.5
	OAS2	Homo sapiens 2'-5'-oligoadenylate synthetase 2, 69/71kDa (OAS2), transcript variant 2, mRNA.	464	11076	27775.1
	PIGX	Homo sapiens phosphatidylinositol glycan anchor biosynthesis, class X (PIGX), mRNA.	1786	9595	27517.4
	ASAP1	Homo sapiens ArfGAP with SH3 domain, ankyrin repeat and PH domain 1 (ASAP1), mRNA.	450	8404	26682.6
	RPS6KB2	Homo sapiens ribosomal protein S6 kinase, 70kDa, polypeptide 2 (RPS6KB2), mRNA.	967	20532	26270.4
	MCM10	Homo sapiens minichromosome maintenance complex component 10 (MCM10), transcript variant 2, mRNA.	778	5735	26033.6
	OTUB1	Homo sapiens OTU domain, ubiquitin aldehyde binding 1 (OTUB1), mRNA.	1088	22717	25760.9
	CDNF	Homo sapiens cerebral dopamine neurotrophic factor (CDNF), mRNA.	553	19350	24592.9
	WNT6	Homo sapiens wingless-type MMTV integration site family, member 6 (WNT6), mRNA.	481	9643	23532
	PYGO1	Homo sapiens pygopus homolog 1 (Drosophila) (PYGO1), mRNA.	357	6835	23528.5
	P2RY5	Homo sapiens purinergic receptor P2Y, G-protein coupled, 5 (P2RY5), mRNA.	1405	12453	22856.5
	S100A6	Homo sapiens S100 calcium binding protein A6 (S100A6), mRNA.	78	6755	22681
	DHRS2	Homo sapiens dehydrogenase/reductase (SDR family) member 2 (DHRS2), transcript variant 1, mRNA.	324	6161	22344.3
	CDC34	Homo sapiens cell division cycle 34 homolog (S. cerevisiae) (CDC34), mRNA.	196	16204	21676.3
	DBC1	Homo sapiens deleted in bladder cancer 1 (DBC1), mRNA.	913	9418	21567.2
	ANKFY1	Homo sapiens ankyrin repeat and FYVE domain containing 1 (ANKFY1), transcript variant 2, mRNA.	390	19275	21243.9
	CYP1B1	Homo sapiens cytochrome P450, family 1, subfamily B, polypeptide 1 (CYP1B1), mRNA.	456	18164	21146.2
	NTF3	Homo sapiens neurotrophin 3 (NTF3), mRNA.	1149	8399	20821.3
	HRH4	Homo sapiens histamine receptor H4 (HRH4), mRNA.	388	6384	20738.3
	GDI2	Homo sapiens GDP dissociation inhibitor 2 (GDI2), mRNA.	872	8351	20611.9
	CHRNA2	Homo sapiens cholinergic receptor, nicotinic, alpha 2 (neuronal) (CHRNA2), mRNA.	445	6191	16863.2
	NOD1	Homo sapiens nucleotide-binding oligomerization domain containing 1 (NOD1), mRNA.	701	5970	16453.8
	MIF	Homo sapiens macrophage migration inhibitory factor (glycosylation-inhibiting factor) (MIF), mRNA.	475	20730	16039.1
	ACADS	Homo sapiens acyl-Coenzyme A dehydrogenase, C-2 to C-3 short chain (ACADS), nuclear gene encoding mitochondrial protein, mRNA.	370	19656	15638.3
	VAV1	Homo sapiens vav 1 guanine nucleotide exchange factor (VAV1), mRNA.	364	5684	14995.7
	DLX6	Homo sapiens distal-less homeobox 6 (DLX6), mRNA.	286	6966	14574.7
	PAX2	Homo sapiens paired box 2 (PAX2), transcript variant c, mRNA.	534	16445	14285
	SLC11A1	Homo sapiens solute carrier family 11 (proton-coupled divalent metal ion transporters), member 1 (SLC11A1), mRNA.	623	3632	13934
	NFATC1	Homo sapiens nuclear factor of activated T-cells, cytoplasmic, calcineurin-dependent 1 (NFATC1), transcript variant 2, mRNA.	1132	6882	13932
	GLRX	Homo sapiens glutaredoxin (thioltransferase) (GLRX), mRNA.	417	4404	13630.4
	FIGF	Homo sapiens c-fos induced growth factor (vascular endothelial growth factor D) (FIGF), mRNA.	939	6581	13330.4
	RPE	Homo sapiens ribulose-5-phosphate-3-epimerase (RPE), transcript variant 2, mRNA.	427	3335	13278.3
	POLR3B	Homo sapiens polymerase (RNA) III (DNA directed) polypeptide B (POLR3B), mRNA.	941	18780	13022.5
	PAF1	Homo sapiens Paf1, RNA polymerase II associated factor, homolog (S. cerevisiae) (PAF1), mRNA.	910	6446	12890.5
	HELB	Homo sapiens helicase (DNA) B (HELB), mRNA.	1219	5256	12867.2
	EFNA4	Homo sapiens ephrin-A4 (EFNA4), transcript variant 1, mRNA.	417	5409	12232.4
	MBP	Homo sapiens myelin basic protein (MBP), transcript variant 3, mRNA.	1473	8630	11993.3
	DMGDH	Homo sapiens dimethylglycine dehydrogenase (DMGDH), nuclear gene encoding mitochondrial protein, mRNA.	373	4079	11657.3
	AKR1A1	Homo sapiens aldo-keto reductase family 1, member A1 (aldehyde reductase) (AKR1A1), transcript variant 2, mRNA.	674	4207	11551.4
	ATP6V1E2	Homo sapiens ATPase, H+ transporting, lysosomal 31kDa, V1 subunit E2 (ATP6V1E2), mRNA.	638	10990	11283.4
	ABCD1	Homo sapiens ATP-binding cassette, sub-family D (ALD), member 1 (ABCD1), mRNA.	627	10376	11160.9
	IFI30	Homo sapiens interferon, gamma-inducible protein 30 (IFI30), mRNA.	557	5074	11145.8
	CREBBP	Homo sapiens CREB binding protein (CREBBP), transcript variant 2, mRNA.	300	7114	11042.7
	REV1	Homo sapiens REV1 homolog (S. cerevisiae) (REV1), transcript variant 2, mRNA.	879	4070	10745.5
	PPP1R3A	Homo sapiens protein phosphatase 1, regulatory (inhibitor) subunit 3A (glycogen and sarcoplasmic reticulum binding subunit, skeletal muscle) (PPP1R3A), mRNA.	972	7802	10639.9
	IFI44	Homo sapiens interferon-induced protein 44 (IFI44), mRNA.	156	3466	10290.5
	FOSL2	Homo sapiens FOS-like antigen 2 (FOSL2), mRNA.	827	7147	10187
	UGT1A9	Homo sapiens UDP glucuronosyltransferase 1 family, polypeptide A9 (UGT1A9), mRNA.	561	5136	10062.5
	VAV2	Homo sapiens vav 2 guanine nucleotide exchange factor (VAV2), mRNA.	269	7342	9906.72
	PCNP	Homo sapiens PEST proteolytic signal containing nuclear protein (PCNP), mRNA.	826	6724	9896.05
	NSDHL	Homo sapiens NAD(P) dependent steroid dehydrogenase-like (NSDHL), mRNA.	626	4928	9819.76
	PIWIL2	Homo sapiens piwi-like 2 (Drosophila) (PIWIL2), mRNA.	757	6919	9786.96
	AKAP10	Homo sapiens A kinase (PRKA) anchor protein 10 (AKAP10), nuclear gene encoding mitochondrial protein, mRNA.	570	5759	9403.56
	TRPV6	Homo sapiens transient receptor potential cation channel, subfamily V, member 6 (TRPV6), mRNA.	546	5781	9314.62
	PLA2G1B	Homo sapiens phospholipase A2, group IB (pancreas) (PLA2G1B), mRNA.	458	5849	9283
	PPP3R1	Homo sapiens protein phosphatase 3 (formerly 2B), regulatory subunit B, alpha isoform (PPP3R1), mRNA.	1056	9321	9270.36
	ABCA13	Homo sapiens ATP-binding cassette, sub-family A (ABC1), member 13 (ABCA13), mRNA.	253	6701	9247.04
	GIP	Homo sapiens gastric inhibitory polypeptide (GIP), mRNA.	375	3559	9161.66
	DCT	Homo sapiens dopachrome tautomerase (dopachrome delta-isomerase, tyrosine-related protein 2) (DCT), mRNA.	368	3977	9100.4
	RALGDS	Homo sapiens ral guanine nucleotide dissociation stimulator (RALGDS), transcript variant 1, mRNA.	316	4041	8893.68
	NDUFS8	Homo sapiens NADH dehydrogenase (ubiquinone) Fe-S protein 8, 23kDa (NADH-coenzyme Q reductase) (NDUFS8), mRNA.	167	4784	8713.44
	SKP1A	Homo sapiens S-phase kinase-associated protein 1A (p19A) (SKP1A), transcript variant 1, mRNA.	302	4855	8688.93
	HLA-F	Homo sapiens major histocompatibility complex, class I, F (HLA-F), transcript variant 1, mRNA.	1498	6399	8646.64
	GTF2IRD1	Homo sapiens GTF2I repeat domain containing 1 (GTF2IRD1), transcript variant 1, mRNA.	1480	6789	8618.18
	DHFR	Homo sapiens dihydrofolate reductase (DHFR), mRNA.	1491	7254	8530.43
	IL2RA	Homo sapiens interleukin 2 receptor, alpha (IL2RA), mRNA.	645	7658	8503.16
	PRKD3	Homo sapiens protein kinase D3 (PRKD3), mRNA.	1166	4537	8446.64
	GTF2A1	Homo sapiens general transcription factor IIA, 1, 19/37kDa (GTF2A1), transcript variant 2, mRNA.	830	7122	8433.99
	DPYD	Homo sapiens dihydropyrimidine dehydrogenase (DPYD), transcript variant 1, mRNA.	528	7170	8386.96
	HSF2	Homo sapiens heat shock transcription factor 2 (HSF2), mRNA.	1711	5179	8374.31
	STX6	Homo sapiens syntaxin 6 (STX6), mRNA.	920	10543	8211.07
	CHMP1B	Homo sapiens chromatin modifying protein 1B (CHMP1B), mRNA.	387	4922	8189.33
	MAGI3	Homo sapiens membrane associated guanylate kinase, WW and PDZ domain containing 3 (MAGI3), transcript variant 1, mRNA.	726	6109	8130.83
	CCNC	Homo sapiens cyclin C (CCNC), transcript variant 2, mRNA.	414	4940	8094.86
	CBX5	Homo sapiens chromobox homolog 5 (HP1 alpha homolog, Drosophila) (CBX5), mRNA.	1278	4384	8091.7
	DCLRE1A	Homo sapiens DNA cross-link repair 1A (PSO2 homolog, S. cerevisiae) (DCLRE1A), mRNA.	546	8560	8058.1
	FSHR	Homo sapiens follicle stimulating hormone receptor (FSHR), transcript variant 1, mRNA.	340	3496	8043.87
	ACVR2A	Homo sapiens activin A receptor, type IIA (ACVR2A), mRNA.	766	5045	8037.94
	NDUFA5	Homo sapiens NADH dehydrogenase (ubiquinone) 1 alpha subcomplex, 5, 13kDa (NDUFA5), nuclear gene encoding mitochondrial protein, mRNA.	931	3890	8011.07
	LAT	Homo sapiens linker for activation of T cells (LAT), transcript variant 4, mRNA.	817	6580	7994.86
	TGFBRAP1	Homo sapiens transforming growth factor, beta receptor associated protein 1 (TGFBRAP1), mRNA.	585	6123	7924.9
	DPM2	Homo sapiens dolichyl-phosphate mannosyltransferase polypeptide 2, regulatory subunit (DPM2), mRNA.	392	12336	7905.53
	PRMT6	Homo sapiens protein arginine methyltransferase 6 (PRMT6), mRNA.	577	4236	7902.77
	SMURF1	Homo sapiens SMAD specific E3 ubiquitin protein ligase 1 (SMURF1), transcript variant 1, mRNA.	745	4389	7887.35
	MR1	Homo sapiens major histocompatibility complex, class I-related (MR1), mRNA.	1102	6391	7879.45
	DDIT3	Homo sapiens DNA-damage-inducible transcript 3 (DDIT3), mRNA.	243	3410	7850.2
	PEBP1	Homo sapiens phosphatidylethanolamine binding protein 1 (PEBP1), mRNA.	306	5283	7824.11
	GUCY1A3	Homo sapiens guanylate cyclase 1, soluble, alpha 3 (GUCY1A3), mRNA.	515	5275	7805.53
	ENO1	Homo sapiens enolase 1, (alpha) (ENO1), mRNA.	997	4948	7758.5
	PDGFB	Homo sapiens platelet-derived growth factor beta polypeptide (simian sarcoma viral (v-sis) oncogene homolog) (PDGFB), transcript variant 1, mRNA.	201	1857	7670.75
	VCAM1	Homo sapiens vascular cell adhesion molecule 1 (VCAM1), transcript variant 2, mRNA.	761	4617	7613.04
	GTF2H2	Homo sapiens general transcription factor IIH, polypeptide 2, 44kDa (GTF2H2), mRNA.	515	8302	7595.26
	SNAP29	Homo sapiens synaptosomal-associated protein, 29kDa (SNAP29), mRNA.	1547	5861	7584.19
	ERN2	Homo sapiens endoplasmic reticulum to nucleus signaling 2 (ERN2), mRNA.	196	7559	7555.34
	GLI4	Homo sapiens GLI family zinc finger 4 (GLI4), mRNA.	224	2955	7535.57
	BDNF	Homo sapiens brain-derived neurotrophic factor (BDNF), transcript variant 3, mRNA.	1160	4040	7385.77
	IFI16	Homo sapiens interferon, gamma-inducible protein 16 (IFI16), mRNA.	1156	6198	7303.56
	INHBB	Homo sapiens inhibin, beta B (activin AB beta polypeptide) (INHBB), mRNA.	681	6655	7300.79
	STAT2	Homo sapiens signal transducer and activator of transcription 2, 113kDa (STAT2), mRNA.	648	5669	7281.82
	HBXIP	Homo sapiens hepatitis B virus x interacting protein (HBXIP), mRNA.	672	3711	7279.05
	HNMT	Homo sapiens histamine N-methyltransferase (HNMT), transcript variant 1, mRNA.	170	4186	7276.68
	HTR6	Homo sapiens 5-hydroxytryptamine (serotonin) receptor 6 (HTR6), mRNA.	273	4045	7215.81
	CD2BP2	Homo sapiens CD2 (cytoplasmic tail) binding protein 2 (CD2BP2), mRNA.	348	4005	7164.03
	PROX1	Homo sapiens prospero homeobox 1 (PROX1), mRNA.	481	5088	7160.87
	NFATC2	Homo sapiens nuclear factor of activated T-cells, cytoplasmic, calcineurin-dependent 2 (NFATC2), transcript variant 1, mRNA.	415	11182	7160.47
	UBE2L3	Homo sapiens ubiquitin-conjugating enzyme E2L 3 (UBE2L3), transcript variant 2, mRNA.	579	3951	7147.43
	CCL3L1	Homo sapiens chemokine (C-C motif) ligand 3-like 1 (CCL3L1), mRNA.	528	3011	7125.3
	BNIP3	Homo sapiens BCL2/adenovirus E1B 19kDa interacting protein 3 (BNIP3), nuclear gene encoding mitochondrial protein, mRNA.	380	3762	7107.51
	CD3EAP	Homo sapiens CD3e molecule, epsilon associated protein (CD3EAP), mRNA.	333	2003	7039.92
	CAPN3	Homo sapiens calpain 3, (p94) (CAPN3), transcript variant 3, mRNA.	495	4047	7039.53
	BMP4	Homo sapiens bone morphogenetic protein 4 (BMP4), transcript variant 1, mRNA.	512	3788	6989.72
	PXN	Homo sapiens paxillin (PXN), mRNA.	776	4164	6940.32
	B3GALT6	Homo sapiens UDP-Gal:betaGal beta 1,3-galactosyltransferase polypeptide 6 (B3GALT6), mRNA.	398	5154	6904.74
	HRAS	Homo sapiens v-Ha-ras Harvey rat sarcoma viral oncogene homolog (HRAS), transcript variant 2, mRNA.	859	5525	6869.96
	EPHX2	Homo sapiens epoxide hydrolase 2, cytoplasmic (EPHX2), mRNA.	342	2688	6868.77
	PPP1CC	Homo sapiens protein phosphatase 1, catalytic subunit, gamma isoform (PPP1CC), mRNA.	421	3458	6751.38
	SPI1	Homo sapiens spleen focus forming virus (SFFV) proviral integration oncogene spi1 (SPI1), transcript variant 1, mRNA.	985	2383	6689.33
	DES	Homo sapiens desmin (DES), mRNA.	993	5744	6579.45
	AGPS	Homo sapiens alkylglycerone phosphate synthase (AGPS), mRNA.	268	6430	6553.36
	MCM7	Homo sapiens minichromosome maintenance complex component 7 (MCM7), transcript variant 2, mRNA.	275	4628	6547.04
	HSPA5	Homo sapiens heat shock 70kDa protein 5 (glucose-regulated protein, 78kDa) (HSPA5), mRNA.	400	6439	6451.78
	ZDHHC8	Homo sapiens zinc finger, DHHC-type containing 8 (ZDHHC8), mRNA.	658	3853	6431.62
	KCNJ9	Homo sapiens potassium inwardly-rectifying channel, subfamily J, member 9 (KCNJ9), mRNA.	325	4003	6426.09
	DGKG	Homo sapiens diacylglycerol kinase, gamma 90kDa (DGKG), transcript variant 3, mRNA.	1471	6888	6415.81
	MAP2K5	Homo sapiens mitogen-activated protein kinase kinase 5 (MAP2K5), transcript variant B, mRNA.	433	5253	6395.26
	DBP	Homo sapiens D site of albumin promoter (albumin D-box) binding protein (DBP), mRNA.	423	4574	6332.81
	GRB7	Homo sapiens growth factor receptor-bound protein 7 (GRB7), transcript variant 1, mRNA.	1230	5452	6303.95
	CELSR1	Homo sapiens cadherin, EGF LAG seven-pass G-type receptor 1 (flamingo homolog, Drosophila) (CELSR1), mRNA.	998	4518	6279.84
	GYG1	Homo sapiens glycogenin 1 (GYG1), mRNA.	1369	4257	6227.67
	C8G	Homo sapiens complement component 8, gamma polypeptide (C8G), mRNA.	414	3651	6208.7
	SNRPN	Homo sapiens small nuclear ribonucleoprotein polypeptide N (SNRPN), transcript variant 3, mRNA.	181	2261	6190.12
	HMOX2	Homo sapiens heme oxygenase (decycling) 2 (HMOX2), mRNA.	537	2961	6165.61
	SULT1A1	Homo sapiens sulfotransferase family, cytosolic, 1A, phenol-preferring, member 1 (SULT1A1), transcript variant 5, mRNA.	668	2570	6139.92
	TNIP2	Homo sapiens TNFAIP3 interacting protein 2 (TNIP2), mRNA.	665	4024	6131.23
	PAX5	Homo sapiens paired box 5 (PAX5), mRNA.	820	5181	6120.16
	NSMCE2	Homo sapiens non-SMC element 2, MMS21 homolog (S. cerevisiae) (NSMCE2), mRNA.	1205	4463	6105.53
	ARRB1	Homo sapiens arrestin, beta 1 (ARRB1), transcript variant 2, mRNA.	699	3952	6053.36
	SKIL	Homo sapiens SKI-like oncogene (SKIL), mRNA.	228	3224	6013.83
	GRM8	Homo sapiens glutamate receptor, metabotropic 8 (GRM8), mRNA.	682	4350	6011.07
	PDGFB	Homo sapiens platelet-derived growth factor beta polypeptide (simian sarcoma viral (v-sis) oncogene homolog) (PDGFB), transcript variant 1, mRNA.	318	2628	5989.33
	MAPT	Homo sapiens microtubule-associated protein tau (MAPT), transcript variant 4, mRNA.	1285	6246	5949.8
	PPARGC1A	Homo sapiens peroxisome proliferator-activated receptor gamma, coactivator 1 alpha (PPARGC1A), mRNA.	642	6662	5944.27
	DDEF2	Homo sapiens development and differentiation enhancing factor 2 (DDEF2), mRNA.	1185	5996	5935.97
	AASDHPPT	Homo sapiens aminoadipate-semialdehyde dehydrogenase-phosphopantetheinyl transferase (AASDHPPT), mRNA.	1367	3725	5880.63
	MSH2	Homo sapiens mutS homolog 2, colon cancer, nonpolyposis type 1 (E. coli) (MSH2), mRNA.	1116	3893	5815.42
	CASP6	Homo sapiens caspase 6, apoptosis-related cysteine peptidase (CASP6), transcript variant alpha, mRNA.	477	6365	5808.3
	TSNAX	Homo sapiens translin-associated factor X (TSNAX), mRNA.	815	4073	5762.85
	GDI1	Homo sapiens GDP dissociation inhibitor 1 (GDI1), mRNA.	866	4700	5719.37
	BECN1	Homo sapiens beclin 1, autophagy related (BECN1), mRNA.	738	4166	5661.26
	ALG11	Homo sapiens asparagine-linked glycosylation 11, alpha-1,2-mannosyltransferase homolog (yeast) (ALG11), mRNA.	476	3887	5654.15
	CDC7	Homo sapiens cell division cycle 7 homolog (S. cerevisiae) (CDC7), mRNA.	828	5040	5650.2
	MAN2C1	Homo sapiens mannosidase, alpha, class 2C, member 1 (MAN2C1), mRNA.	273	2957	5639.13
	GCM1	Homo sapiens glial cells missing homolog 1 (Drosophila) (GCM1), mRNA.	760	2082	5630.43
	ZBTB7A	Homo sapiens zinc finger and BTB domain containing 7A (ZBTB7A), mRNA.	627	4692	5617.79
	GPT2	Homo sapiens glutamic pyruvate transaminase (alanine aminotransferase) 2 (GPT2), mRNA.	590	6067	5611.86
	IL17RB	Homo sapiens interleukin 17 receptor B (IL17RB), transcript variant 2, mRNA.	242	3264	5575.1
	STS	Homo sapiens steroid sulfatase (microsomal), isozyme S (STS), mRNA.	840	4572	5554.55
	MYD88	Homo sapiens myeloid differentiation primary response gene (88) (MYD88), mRNA.	1115	3969	5449.8
	NEU1	Homo sapiens sialidase 1 (lysosomal sialidase) (NEU1), mRNA.	549	4446	5446.64
	NDUFA10	Homo sapiens NADH dehydrogenase (ubiquinone) 1 alpha subcomplex, 10, 42kDa (NDUFA10), nuclear gene encoding mitochondrial protein, mRNA.	791	4267	5442.29
	HLA-DOA	Homo sapiens major histocompatibility complex, class II, DO alpha (HLA-DOA), mRNA.	900	2870	5414.23
	ALOX5AP	Homo sapiens arachidonate 5-lipoxygenase-activating protein (ALOX5AP), mRNA.	420	2963	5376.28
	NR1H4	Homo sapiens nuclear receptor subfamily 1, group H, member 4 (NR1H4), mRNA.	832	5482	5367.59
	ETFA	Homo sapiens electron-transfer-flavoprotein, alpha polypeptide (glutaric aciduria II) (ETFA), nuclear gene encoding mitochondrial protein, mRNA.	1013	4214	5362.06
	GHSR	Homo sapiens growth hormone secretagogue receptor (GHSR), transcript variant 1a, mRNA.	391	5266	5341.5
	POU2F2	Homo sapiens POU domain, class 2, transcription factor 2 (POU2F2), mRNA.	749	4896	5319.37
	P4HB	Homo sapiens prolyl 4-hydroxylase, beta polypeptide (P4HB), mRNA.	358	3809	5313.44
	STX17	Homo sapiens syntaxin 17 (STX17), mRNA.	416	1800	5296.44
	TIRAP	Homo sapiens toll-interleukin 1 receptor (TIR) domain containing adaptor protein (TIRAP), transcript variant 1, mRNA.	631	3300	5291.3
	PTEN	Homo sapiens phosphatase and tensin homolog (PTEN), mRNA.	284	3173	5236.36
	ACY1	Homo sapiens aminoacylase 1 (ACY1), mRNA.	636	4872	5216.21
	ALMS1	Homo sapiens Alstrom syndrome 1 (ALMS1), mRNA.	363	4557	5214.23
	GBP1	Homo sapiens guanylate binding protein 1, interferon-inducible, 67kDa (GBP1), mRNA.	776	4662	5202.77
	TNFAIP1	Homo sapiens tumor necrosis factor, alpha-induced protein 1 (endothelial) (TNFAIP1), mRNA.	560	4944	5187.35
	CXCL11	Homo sapiens chemokine (C-X-C motif) ligand 11 (CXCL11), mRNA.	877	3271	5171.94
	PRDX6	Homo sapiens peroxiredoxin 6 (PRDX6), mRNA.	822	3258	5160.08
	APOL2	Homo sapiens apolipoprotein L, 2 (APOL2), transcript variant alpha, mRNA.	700	4089	5158.89
	NDUFS8	Homo sapiens NADH dehydrogenase (ubiquinone) Fe-S protein 8, 23kDa (NADH-coenzyme Q reductase) (NDUFS8), mRNA.	639	3950	5140.71
	RPL4	Homo sapiens ribosomal protein L4 (RPL4), mRNA.	695	2859	5135.57
	SNAP29	Homo sapiens synaptosomal-associated protein, 29kDa (SNAP29), mRNA.	899	3962	5135.18
	ATG4B	Homo sapiens ATG4 autophagy related 4 homolog B (S. cerevisiae) (ATG4B), transcript variant 1, mRNA.	222	2914	5098.42
	IFI27	Homo sapiens interferon, alpha-inducible protein 27 (IFI27), transcript variant 2, mRNA.	654	3149	5090.51
	SIRT7	Homo sapiens sirtuin (silent mating type information regulation 2 homolog) 7 (S. cerevisiae) (SIRT7), mRNA.	979	4381	5057.71
	PIGG	Homo sapiens phosphatidylinositol glycan anchor biosynthesis, class G (PIGG), mRNA.	229	2491	5042.69
	RASGRF1	Homo sapiens Ras protein-specific guanine nucleotide-releasing factor 1 (RASGRF1), transcript variant 1, mRNA.	903	3463	4952.57
	UQCRH	Homo sapiens ubiquinol-cytochrome c reductase hinge protein (UQCRH), mRNA.	1172	3763	4930.43
	ARF6	Homo sapiens ADP-ribosylation factor 6 (ARF6), mRNA.	735	4546	4921.74
	ADC	Homo sapiens arginine decarboxylase (ADC), mRNA.	583	2647	4898.02
	CDC16	Homo sapiens cell division cycle 16 homolog (S. cerevisiae) (CDC16), transcript variant 2, mRNA.	262	4384	4894.07
	FOXH1	Homo sapiens forkhead box H1 (FOXH1), mRNA.	465	2994	4883.4
	GMPPB	Homo sapiens GDP-mannose pyrophosphorylase B (GMPPB), transcript variant 2, mRNA.	1181	2177	4883
	MAP2K6	Homo sapiens mitogen-activated protein kinase kinase 6 (MAP2K6), mRNA.	1365	3471	4850.99
	CCR4	Homo sapiens chemokine (C-C motif) receptor 4 (CCR4), mRNA.	598	3694	4815.81
	FGF11	Homo sapiens fibroblast growth factor 11 (FGF11), mRNA.	437	3237	4777.08
	IARS2	Homo sapiens isoleucyl-tRNA synthetase 2, mitochondrial (IARS2), nuclear gene encoding mitochondrial protein, mRNA.	312	3102	4750.2
